# Supplementary material for: Using deep learning systems for diagnosing common skin lesions in sexual health
Source: Commun Med (Lond). 2025 Nov 3;5:452. doi: 10.1038/s43856-025-01144-7 (PMC12583615; doi:10.1038/s43856-025-01144-7)
Supplement: Supplementary file 4 — Supplementary Data 1 [file 43856_2025_1144_MOESM4_ESM.xlsx]

## Sheet: Sheet1
	Supplementary data for Figure 3 Model Accuracy Per Disease Class on Prospective Dataset
	Final Dx (STI)	Num Images	top1_match	top1_acc	top3_match	top3_acc	top5_match	top5_acc
	Overall	198	119	0.60101	147	0.742424	171	0.863636
	Scabies	13	2	0.153846	5	0.384615	8	0.615385
	Candidiasis	1	0	0	0	0	1	1
	Genital Warts	26	16	0.615385	18	0.692308	23	0.884615
	Gonorrhea/Chlamydia/NG	39	37	0.948718	38	0.974359	39	1
	Herpes Simplex Virus	59	34	0.576271	47	0.79661	53	0.898305
	Molluscum Contagiosum	9	5	0.555556	8	0.888889	9	1
	Monkeypox	4	4	1	4	1	4	1
	Primary Syphilis (Chancre), Secondary Syphilis, Syphilis Skin Rash	48	23	0.479167	32	0.666667	42	0.875
	Final Dx (non-STI)	Num Images	top1_match	top1_acc	top3_match	top3_acc	top5_match	top5_acc
	Overall	137	54	0.394161	96	0.70073	123	0.89781
	Lichenoid Dermatoses	39	23	0.589744	31	0.794872	36	0.923077
	Balanitis	25	10	0.4	20	0.8	22	0.88
	Dermatosis	23	10	0.434783	14	0.608696	23	1
	Non-STI Lesions (Pathogen Negative Ulcers)	23	6	0.26087	13	0.565217	19	0.826087
	Normal Anatomical Variants	15	2	0.133333	10	0.666667	14	0.933333
	Folliculitis	6	1	0.17	2	0.33	4	0.66
	Drug Reaction	4	1	0.25	3	0.75	3	0.75
	Herpes Zoster	1	0	0	0	0	0	0
	Skin Infections	1	0	0	0	0	1	1
